# Supplementary material for: Single-cell profiling of lncRNA expression during Ebola virus infection in rhesus macaques
Source: Nat Commun. 2023 Jun 30;14:3866. doi: 10.1038/s41467-023-39627-7 (PMC10313701; doi:10.1038/s41467-023-39627-7)
Supplement: Supplementary file 4 — Suplementary Data 1 [file 41467_2023_39627_MOESM4_ESM.xlsx]

## Sheet: SupplementaryTable1
Sample	Study	PMID	Tissue	DPI	Infection status/ Treatment	Library Preparation	EBOV variant	Strandness	UMI	# sequenced reads	# mapped reads	% genic mapping rate		Column_id	Column_meaning
GSE115785_Wholeblood_D00_A	GSE115785	30476250	Wholeblood	D00	Not Infected	ribo-depletion	Makona	RF	NO	34803419	59.83	91.6		Sample	Unique sample id with Studyname_Tissue_DPI_IndividualID
GSE115785_Wholeblood_D00_B	GSE115785	30476250	Wholeblood	D00	Not Infected	ribo-depletion	Makona	RF	NO	51334168	69.09	90.56		Study	Study Name (GEO accession number or publication or comercial company name)
GSE115785_Wholeblood_D00_C	GSE115785	30476250	Wholeblood	D00	Not Infected	ribo-depletion	Makona	RF	NO	35462826	65.48	91.29		Tissue	Bulk tissue location
GSE115785_Wholeblood_D00_D	GSE115785	30476250	Wholeblood	D00	Not Infected	ribo-depletion	Makona	RF	NO	64817360	73.65	99.51		DPI	Day post infection
GSE115785_Wholeblood_D00_E	GSE115785	30476250	Wholeblood	D00	Not Infected	ribo-depletion	Makona	RF	NO	53477087	68.18	94		Infection status/ Treatment	Whether the samples were extracted from an infected or healthy individal and which (if any) treatment was used prior to extraction.
GSE115785_Wholeblood_D00_F	GSE115785	30476250	Wholeblood	D00	Not Infected	ribo-depletion	Makona	RF	NO	44397825	66.55	95.38		Library Preparation	Approach for rRNA removal (ribo-depletion or polyA-selection)
GSE115785_Wholeblood_D00_G	GSE115785	30476250	Wholeblood	D00	Not Infected	ribo-depletion	Makona	RF	NO	45272387	59.38	89.06		EBOV variant	Viral variant
GSE115785_Wholeblood_D00_H	GSE115785	30476250	Wholeblood	D00	Not Infected	ribo-depletion	Makona	RF	NO	46535048	47.55	96.98		Strandness	Strand settings in library construction [RF: first read sequenced reverse (R) and second read forward (F); FR: fist read sequenced forward, second read reverse (R)]
GSE115785_Wholeblood_D00_I	GSE115785	30476250	Wholeblood	D00	Not Infected	ribo-depletion	Makona	RF	NO	61453229	67.26	97.63		UMI	Presence/absence of unique molecular identifiers
GSE115785_Wholeblood_D00_J	GSE115785	30476250	Wholeblood	D00	Not Infected	ribo-depletion	Makona	RF	NO	43624435	64.07	87.92		# sequenced reads	Number of sequenced reads per sample
GSE115785_Wholeblood_D00_K	GSE115785	30476250	Wholeblood	D00	Not Infected	ribo-depletion	Makona	RF	NO	39285755	73	97.41		# mapped reads	Number of paired and uniquely mapped reads per sample
GSE115785_Wholeblood_D00_L	GSE115785	30476250	Wholeblood	D00	Not Infected	ribo-depletion	Makona	RF	NO	75534718	64.08	98.49		% genic mapping rate	Proportion of exonic and intronic reads, as computed by read_distribution.py from RSeQCc v3.0.0
GSE115785_Wholeblood_D03_A	GSE115785	30476250	Wholeblood	D03	Infected	ribo-depletion	Makona	RF	NO	15621264	38.58	94.06
GSE115785_Wholeblood_D03_B	GSE115785	30476250	Wholeblood	D03	Infected	ribo-depletion	Makona	RF	NO	52344234	74.92	98.77
GSE115785_Wholeblood_D03_D	GSE115785	30476250	Wholeblood	D03	Infected	ribo-depletion	Makona	RF	NO	50462485	73.28	99.86
GSE115785_Wholeblood_D03_E	GSE115785	30476250	Wholeblood	D03	Infected	ribo-depletion	Makona	RF	NO	28787873	56.54	89.09
GSE115785_Wholeblood_D03_F	GSE115785	30476250	Wholeblood	D03	Infected	ribo-depletion	Makona	RF	NO	58278918	64.43	94.82
GSE115785_Wholeblood_D03_G	GSE115785	30476250	Wholeblood	D03	Infected	ribo-depletion	Makona	RF	NO	44315926	61.91	91.49
GSE115785_Wholeblood_D03_H	GSE115785	30476250	Wholeblood	D03	Infected	ribo-depletion	Makona	RF	NO	101366957	68.93	94.46
GSE115785_Wholeblood_D03_I	GSE115785	30476250	Wholeblood	D03	Infected	ribo-depletion	Makona	RF	NO	45107337	68.23	90.03
GSE115785_Wholeblood_D03_J	GSE115785	30476250	Wholeblood	D03	Infected	ribo-depletion	Makona	RF	NO	122257791	69.1	98.25
GSE115785_Wholeblood_D03_K	GSE115785	30476250	Wholeblood	D03	Infected	ribo-depletion	Makona	RF	NO	71382493	73.92	99.64
GSE115785_Wholeblood_D03_L	GSE115785	30476250	Wholeblood	D03	Infected	ribo-depletion	Makona	RF	NO	40153337	68.48	97.72
GSE115785_Wholeblood_D05_A	GSE115785	30476250	Wholeblood	D05	Infected	ribo-depletion	Makona	RF	NO	42265119	65.84	90.91
GSE115785_Wholeblood_D05_B	GSE115785	30476250	Wholeblood	D05	Infected	ribo-depletion	Makona	RF	NO	33550723	63.75	86.93
GSE115785_Wholeblood_D05_C	GSE115785	30476250	Wholeblood	D05	Infected	ribo-depletion	Makona	RF	NO	57509727	70.77	87.75
GSE115785_Wholeblood_D05_D	GSE115785	30476250	Wholeblood	D05	Infected	ribo-depletion	Makona	RF	NO	41462906	74.73	99.01
GSE115785_Wholeblood_D05_E	GSE115785	30476250	Wholeblood	D05	Infected	ribo-depletion	Makona	RF	NO	48820284	67.54	88.88
GSE115785_Wholeblood_D05_F	GSE115785	30476250	Wholeblood	D05	Infected	ribo-depletion	Makona	RF	NO	68072335	70.98	95.96
GSE115785_Wholeblood_D05_G	GSE115785	30476250	Wholeblood	D05	Infected	ribo-depletion	Makona	RF	NO	42423629	68.56	86.46
GSE115785_Wholeblood_D05_H	GSE115785	30476250	Wholeblood	D05	Infected	ribo-depletion	Makona	RF	NO	87408641	73.77	95.74
GSE115785_Wholeblood_D05_I	GSE115785	30476250	Wholeblood	D05	Infected	ribo-depletion	Makona	RF	NO	54081218	71.09	86.52
GSE115785_Wholeblood_D05_J	GSE115785	30476250	Wholeblood	D05	Infected	ribo-depletion	Makona	RF	NO	46481074	72.13	98.08
GSE115785_Wholeblood_D05_K	GSE115785	30476250	Wholeblood	D05	Infected	ribo-depletion	Makona	RF	NO	39942219	74.88	99.23
GSE115785_Wholeblood_D07_A	GSE115785	30476250	Wholeblood	D07	Infected	ribo-depletion	Makona	RF	NO	46461496	69.07	90.53
GSE115785_Wholeblood_D07_B	GSE115785	30476250	Wholeblood	D07	Infected	ribo-depletion	Makona	RF	NO	36175096	66.6	91.65
GSE115785_Wholeblood_D07_C	GSE115785	30476250	Wholeblood	D07	Infected	ribo-depletion	Makona	RF	NO	37788087	66.96	81.97
GSE115785_Wholeblood_D07_D	GSE115785	30476250	Wholeblood	D07	Infected	ribo-depletion	Makona	RF	NO	55840176	73.89	99.41
GSE115785_Wholeblood_D07_F	GSE115785	30476250	Wholeblood	D07	Infected	ribo-depletion	Makona	RF	NO	67205808	70.54	91.12
GSE115785_Wholeblood_D07_G	GSE115785	30476250	Wholeblood	D07	Infected	ribo-depletion	Makona	RF	NO	37072900	58.78	86.8
GSE115785_Wholeblood_D07_I	GSE115785	30476250	Wholeblood	D07	Infected	ribo-depletion	Makona	RF	NO	38409562	64.95	87.64
GSE115785_Wholeblood_D07_J	GSE115785	30476250	Wholeblood	D07	Infected	ribo-depletion	Makona	RF	NO	46988573	72.52	99.14
GSE115785_Wholeblood_D07_K	GSE115785	30476250	Wholeblood	D07	Infected	ribo-depletion	Makona	RF	NO	59124245	72.37	99.74
GSE115785_Wholeblood_D09_D	GSE115785	30476250	Wholeblood	D09	Infected	ribo-depletion	Makona	RF	NO	35710243	71.93	96.2
GSE115785_Wholeblood_D-13_A	GSE115785	30476250	Wholeblood	D-13	Not Infected	ribo-depletion	Makona	RF	NO	33500106	61.45	92.24
GSE115785_Wholeblood_D-13_E	GSE115785	30476250	Wholeblood	D-13	Not Infected	ribo-depletion	Makona	RF	NO	42755957	60.64	92.78
GSE115785_Wholeblood_D-13_F	GSE115785	30476250	Wholeblood	D-13	Not Infected	ribo-depletion	Makona	RF	NO	50922075	61.98	96.31
GSE115785_Wholeblood_D-13_G	GSE115785	30476250	Wholeblood	D-13	Not Infected	ribo-depletion	Makona	RF	NO	43873313	66.38	90.92
GSE115785_Wholeblood_D-13_H	GSE115785	30476250	Wholeblood	D-13	Not Infected	ribo-depletion	Makona	RF	NO	24397185	68.09	91.24
GSE115785_Wholeblood_D-13_I	GSE115785	30476250	Wholeblood	D-13	Not Infected	ribo-depletion	Makona	RF	NO	65850126	69.83	98.31
GSE115785_Wholeblood_D-13_J	GSE115785	30476250	Wholeblood	D-13	Not Infected	ribo-depletion	Makona	RF	NO	20271077	66.07	93.33
GSE115785_Wholeblood_D-13_K	GSE115785	30476250	Wholeblood	D-13	Not Infected	ribo-depletion	Makona	RF	NO	34977635	53.85	99.34
GSE115785_Wholeblood_D-13_L	GSE115785	30476250	Wholeblood	D-13	Not Infected	ribo-depletion	Makona	RF	NO	114712490	68.71	99.65
GSE115785_Wholeblood_NEC1_E	GSE115785	30476250	Wholeblood	NEC1	Infected	ribo-depletion	Makona	RF	NO	45557925	71.75	87.59
GSE115785_Wholeblood_NEC2_E	GSE115785	30476250	Wholeblood	NEC2	Infected	ribo-depletion	Makona	RF	NO	42355101	75.13	82.52
GSE115785_Wholeblood_NEC_A	GSE115785	30476250	Wholeblood	NEC	Infected	ribo-depletion	Makona	RF	NO	56639530	70.54	90.42
GSE115785_Wholeblood_NEC_B	GSE115785	30476250	Wholeblood	NEC	Infected	ribo-depletion	Makona	RF	NO	56503450	70.73	95.9
GSE115785_Wholeblood_NEC_D	GSE115785	30476250	Wholeblood	NEC	Infected	ribo-depletion	Makona	RF	NO	43406838	58.17	92.71
GSE115785_Wholeblood_NEC_F	GSE115785	30476250	Wholeblood	NEC	Infected	ribo-depletion	Makona	RF	NO	56957117	70.45	93.75
GSE115785_Wholeblood_NEC_H	GSE115785	30476250	Wholeblood	NEC	Infected	ribo-depletion	Makona	RF	NO	17097548	68.21	87.11
SABio_Adrenal-L_CtrlAb_NHP6	SABio	30010950	Adrenal-L	D08	Infected + CtrlAb	ribo-depletion	Makona	RF	NO	10588393	64.72	97.44
SABio_Adrenal-L_EbovAb_NHP10	SABio	30010950	Adrenal-L	D09	Infected + EbovAb	ribo-depletion	Makona	RF	NO	14934911	60.13	85.2
SABio_Adrenal-L_EbovAb_NHP11	SABio	30010950	Adrenal-L	D12	Infected + EbovAb	ribo-depletion	Makona	RF	NO	13896156	55.56	84.05
SABio_Brain_CtrlAb_NHP6	SABio	30010950	Brain	D08	Infected + CtrlAb	ribo-depletion	Makona	RF	NO	12326568	78.09	94.69
SABio_Brain_CtrlAb_NHP4	SABio	30010950	Brain	D08	Infected + CtrlAb	ribo-depletion	Makona	RF	NO	12215236	75.49	90.85
SABio_Brain_EbovAb_NHP10	SABio	30010950	Brain	D09	Infected + EbovAb	ribo-depletion	Makona	RF	NO	13261974	80.38	92.27
SABio_Brain_EbovAb_NHP9	SABio	30010950	Brain	D08	Infected + EbovAb	ribo-depletion	Makona	RF	NO	10411534	77.55	98.12
SABio_Brain_EbovAb_NHP14	SABio	30010950	Brain	D29	Infected + EbovAb	ribo-depletion	Makona	RF	NO	10562670	65.27	94.97
SABio_Brain_EbovAb_NHP13	SABio	30010950	Brain	D29	Infected + EbovAb	ribo-depletion	Makona	RF	NO	13188481	71.35	97.97
SABio_CSF_EbovAb_NHP10	SABio	30010950	CSF	D09	Infected + EbovAb	ribo-depletion	Makona	RF	NO	11479254	72.03	99.28
SABio_CSF_EbovAb_NHP11	SABio	30010950	CSF	D12	Infected + EbovAb	ribo-depletion	Makona	RF	NO	16536516	80.16	99.31
SABio_Kidney-L_CtrlAb_NHP6	SABio	30010950	Kidney-L	D08	Infected + CtrlAb	ribo-depletion	Makona	RF	NO	12474345	36.25	81.88
SABio_Kidney-L_EbovAb_NHP11	SABio	30010950	Kidney-L	D12	Infected + EbovAb	ribo-depletion	Makona	RF	NO	10068288	34.01	85.14
SABio_Liver_CtrlAb_NHP6	SABio	30010950	Liver	D08	Infected + CtrlAb	ribo-depletion	Makona	RF	NO	15026501	54.87	89.84
SABio_Liver_EbovAb_NHP11	SABio	30010950	Liver	D12	Infected + EbovAb	ribo-depletion	Makona	RF	NO	12571152	42.33	89.45
SABio_LN-ax-R_EbovAb_NHP10	SABio	30010950	LN-ax-R	D09	Infected + EbovAb	ribo-depletion	Makona	RF	NO	19201028	56.98	87.69
SABio_LN-ax-R_EbovAb_NHP11	SABio	30010950	LN-ax-R	D12	Infected + EbovAb	ribo-depletion	Makona	RF	NO	19694363	54.63	92.79
SABio_LN-ing_CtrlAb_NHP6	SABio	30010950	LN-ing	D08	Infected + CtrlAb	ribo-depletion	Makona	RF	NO	11602704	60.64	86.18
SABio_LN-ing_EbovAb_NHP10	SABio	30010950	LN-ing	D09	Infected + EbovAb	ribo-depletion	Makona	RF	NO	15711502	62.11	85.81
SABio_LN-ing_EbovAb_NHP11	SABio	30010950	LN-ing	D12	Infected + EbovAb	ribo-depletion	Makona	RF	NO	11497764	44.56	90.55
SABio_LN-mes_CtrlAb_NHP6	SABio	30010950	LN-mes	D08	Infected + CtrlAb	ribo-depletion	Makona	RF	NO	22696372	63.45	85.14
SABio_LN-mes_EbovAb_NHP10	SABio	30010950	LN-mes	D09	Infected + EbovAb	ribo-depletion	Makona	RF	NO	11469283	57.35	98.38
SABio_LN-mes_EbovAb_NHP11	SABio	30010950	LN-mes	D12	Infected + EbovAb	ribo-depletion	Makona	RF	NO	14905088	51.81	83.87
SABio_Lung_CtrlAb_NHP6	SABio	30010950	Lung	D08	Infected + CtrlAb	ribo-depletion	Makona	RF	NO	11845708	44.59	85.84
SABio_Lung_EbovAb_NHP10	SABio	30010950	Lung	D09	Infected + EbovAb	ribo-depletion	Makona	RF	NO	25608545	59.64	81.17
SABio_Lung_EbovAb_NHP11	SABio	30010950	Lung	D12	Infected + EbovAb	ribo-depletion	Makona	RF	NO	15335986	60.12	92.05
SABio_Ovary-L_EbovAb_NHP10	SABio	30010950	Ovary-L	D09	Infected + EbovAb	ribo-depletion	Makona	RF	NO	18416367	62.53	80.43
SABio_Ovary-L_EbovAb_NHP11	SABio	30010950	Ovary-L	D12	Infected + EbovAb	ribo-depletion	Makona	RF	NO	10872215	77.34	95.71
SABio_Ovary-R_CtrlAb_NHP6	SABio	30010950	Ovary-R	D08	Infected + CtrlAb	ribo-depletion	Makona	RF	NO	21543749	58.34	87.78
SABio_Ovary-R_EbovAb_NHP10	SABio	30010950	Ovary-R	D09	Infected + EbovAb	ribo-depletion	Makona	RF	NO	15385289	57.84	85.74
SABio_Ovary-R_EbovAb_NHP11	SABio	30010950	Ovary-R	D12	Infected + EbovAb	ribo-depletion	Makona	RF	NO	23942228	82.22	93.44
SABio_Serum_CtrlAb_NHP6	SABio	30010950	Serum	D08	Infected + CtrlAb	ribo-depletion	Makona	RF	NO	16772431	83.53	98.86
SABio_Serum_EbovAb_NHP10	SABio	30010950	Serum	D09	Infected + EbovAb	ribo-depletion	Makona	RF	NO	14574050	66.3	93.96
SABio_Serum_EbovAb_NHP11	SABio	30010950	Serum	D12	Infected + EbovAb	ribo-depletion	Makona	RF	NO	12490857	84.88	99.36
SABio_Skin-Les_CtrlAb_NHP6	SABio	30010950	Skin-Les	D08	Infected + CtrlAb	ribo-depletion	Makona	RF	NO	19069685	68.05	77.41
SABio_Skin-Les_EbovAb_NHP10	SABio	30010950	Skin-Les	D09	Infected + EbovAb	ribo-depletion	Makona	RF	NO	18096024	70.09	76.84
SABio_Skin-Les_EbovAb_NHP11	SABio	30010950	Skin-Les	D12	Infected + EbovAb	ribo-depletion	Makona	RF	NO	23645597	63.39	77.09
SABio_Spleen_CtrlAb_NHP6	SABio	30010950	Spleen	D08	Infected + CtrlAb	ribo-depletion	Makona	RF	NO	14919879	63	86.42
SABio_Spleen_EbovAb_NHP10	SABio	30010950	Spleen	D09	Infected + EbovAb	ribo-depletion	Makona	RF	NO	17066190	53.64	85.18
SABio_Spleen_EbovAb_NHP11	SABio	30010950	Spleen	D12	Infected + EbovAb	ribo-depletion	Makona	RF	NO	19770401	59.65	91.61
SABio_Testis-L_EbovAb_NHP14	SABio	30010950	Testis-L	D29	Infected + EbovAb	ribo-depletion	Makona	RF	NO	16989748	77.4	94.53
SABio_Testis-R_EbovAb_NHP14	SABio	30010950	Testis-R	D29	Infected + EbovAb	ribo-depletion	Makona	RF	NO	14618042	76.81	94.75
SABio_Testis-R_EbovAb_NHP13	SABio	30010950	Testis-R	D29	Infected + EbovAb	ribo-depletion	Makona	RF	NO	11346406	81.81	94.5
Zyagen_Adrenal_D000_REP1	Zyagen	-	Adrenal	D000	Not infected	ribo-depletion	-	FR	YES	25399634	85.83	82.84
Zyagen_Adrenal_D000_REP2	Zyagen	-	Adrenal	D000	Not infected	ribo-depletion	-	FR	YES	12184550	82.7	82.94
Zyagen_Brain_D000_REP1	Zyagen	-	Brain	D000	Not infected	ribo-depletion	-	FR	YES	24768121	87.16	82.16
Zyagen_Brain_D000_REP2	Zyagen	-	Brain	D000	Not infected	ribo-depletion	-	FR	YES	16721225	85.35	83.71
Zyagen_Kidney_D000_REP1	Zyagen	-	Kidney	D000	Not infected	ribo-depletion	-	FR	YES	19141607	86.65	84.78
Zyagen_Kidney_D000_REP2	Zyagen	-	Kidney	D000	Not infected	ribo-depletion	-	FR	YES	32484986	88.22	84.95
Zyagen_Liver_D000_REP1	Zyagen	-	Liver	D000	Not infected	ribo-depletion	-	FR	YES	10435336	82.28	87.54
Zyagen_Liver_D000_REP2	Zyagen	-	Liver	D000	Not infected	ribo-depletion	-	FR	YES	10585032	83.3	88.24
Zyagen_LN_D000_REP1	Zyagen	-	LN	D000	Not infected	ribo-depletion	-	FR	YES	24786380	86.48	86.28
Zyagen_LN_D000_REP2	Zyagen	-	LN	D000	Not infected	ribo-depletion	-	FR	YES	24976660	87.19	88.63
Zyagen_Ovary_D000_REP1	Zyagen	-	Ovary	D000	Not infected	ribo-depletion	-	FR	YES	26619032	86.47	86.8
Zyagen_Skin_D000_REP2	Zyagen	-	Skin	D000	Not infected	ribo-depletion	-	FR	YES	15719146	86.82	86.95
Zyagen_SpinalCord_D000_REP2	Zyagen	-	SpinalCord	D000	Not infected	ribo-depletion	-	FR	YES	14673344	85.46	83.61
Zyagen_Spleen_D000_REP1	Zyagen	-	Spleen	D000	Not infected	ribo-depletion	-	FR	YES	33529595	87.46	87.37
Zyagen_Spleen_D000_REP2	Zyagen	-	Spleen	D000	Not infected	ribo-depletion	-	FR	YES	24595597	87.72	89.35
Zyagen_Testis_D000_REP1	Zyagen	-	Testis	D000	Not infected	ribo-depletion	-	FR	YES	17176833	86.56	86.74
