# Supplementary material for: Single-cell profiling of lncRNA expression during Ebola virus infection in rhesus macaques
Source: Nat Commun. 2023 Jun 30;14:3866. doi: 10.1038/s41467-023-39627-7 (PMC10313701; doi:10.1038/s41467-023-39627-7)
Supplement: Supplementary file 5 — Suplementary Data 2 [file 41467_2023_39627_MOESM5_ESM.xlsx]

## Sheet: supplementary_table_2
List of differential expressed lncRNA
gene_id	annotation_origin	ortholog_found	ortholog	reported_in_immlnc	DE_celltype	DE_stage	DE_logFC	DE_fdr	DE_direction
ENSMMUG00000028689	annotated	FALSE	NA	FALSE	B	early	0.252342	1.02802e-05	up
ENSMMUG00000057439	annotated	TRUE	RP11-528A4.2	FALSE	B	early	-0.724954	6.97117e-07	down
ENSMMUG00000062012	annotated	TRUE	RP11-320M2.1	TRUE	B	early	0.289936	2.7693e-09	up
ENSMMUG00000064224	annotated	FALSE	NA	FALSE	B	early	0.514668	1.00549e-12	up
MSTRG.168139	novel	FALSE	NA	FALSE	B	early	-0.272895	0.00633319	down
MSTRG.190818	novel	FALSE	NA	FALSE	B	early	0.215536	3.25811e-08	up
MSTRG.216155	novel	FALSE	NA	FALSE	B	early	-0.314523	2.22128e-09	down
MSTRG.236539	novel	FALSE	NA	FALSE	B	early	-0.209499	5.70959e-19	down
MSTRG.82988	novel	FALSE	NA	FALSE	B	early	-0.219126	0.00154842	down
ENSMMUG00000051662	annotated	FALSE	NA	FALSE	B	late	0.300577	4.97389e-32	up
ENSMMUG00000051762	annotated	TRUE	CTD-2571L23.8	TRUE	B	late	-0.238227	4.7762e-166	down
ENSMMUG00000052593	annotated	FALSE	NA	FALSE	B	late	0.567377	2.26987e-12	up
ENSMMUG00000054930	annotated	FALSE	NA	FALSE	B	late	-0.309646	6.83732e-19	down
ENSMMUG00000057439	annotated	TRUE	RP11-528A4.2	FALSE	B	late	-0.892186	3.94553e-19	down
ENSMMUG00000061913	annotated	FALSE	NA	FALSE	B	late	-0.684654	2.94072e-25	down
ENSMMUG00000061948	annotated	TRUE	RP11-196E1.3	TRUE	B	late	0.317246	2.15194e-38	up
ENSMMUG00000064224	annotated	FALSE	NA	FALSE	B	late	-0.336749	1.33522e-160	down
ENSMMUG00000064531	annotated	FALSE	NA	FALSE	B	late	0.220984	1.00869e-18	up
ENSMMUG00000064715	annotated	FALSE	NA	FALSE	B	late	0.614492	3.07365e-26	up
MSTRG.10367	novel	FALSE	NA	FALSE	B	late	0.208852	8.32938e-44	up
MSTRG.127024	novel	FALSE	NA	FALSE	B	late	0.236237	0.000449554	up
MSTRG.135850	novel	FALSE	NA	FALSE	B	late	-0.300748	3.13876e-29	down
MSTRG.181325	novel	FALSE	NA	FALSE	B	late	0.274694	7.06304e-70	up
MSTRG.236539	novel	FALSE	NA	FALSE	B	late	-0.226231	7.53593e-150	down
MSTRG.244576	novel	FALSE	NA	FALSE	B	late	0.381086	2.03737e-09	up
MSTRG.251327	novel	FALSE	NA	FALSE	B	late	0.308663	1.61216e-61	up
MSTRG.254637	novel	FALSE	NA	FALSE	B	late	-0.358173	3.29487e-19	down
MSTRG.41243	novel	FALSE	NA	FALSE	B	late	0.382538	0.000100608	up
ENSMMUG00000057439	annotated	TRUE	RP11-528A4.2	FALSE	B	middle	-0.735147	9.20095e-08	down
MSTRG.140488	novel	FALSE	NA	FALSE	B	middle	-0.215169	7.47876e-08	down
MSTRG.155045	novel	FALSE	NA	FALSE	B	middle	0.376715	4.53403e-06	up
MSTRG.168139	novel	FALSE	NA	FALSE	B	middle	-0.297802	0.00822174	down
MSTRG.236539	novel	FALSE	NA	FALSE	B	middle	-0.254542	1.16713e-17	down
MSTRG.253186	novel	FALSE	NA	FALSE	B	middle	0.274163	5.29981e-25	up
MSTRG.81775	novel	FALSE	NA	FALSE	B	middle	0.35293	3.29782e-08	up
ENSMMUG00000028689	annotated	FALSE	NA	FALSE	Monocyte	early	0.163372	5.61142e-07	up
ENSMMUG00000044354	annotated	TRUE	ENTPD3-AS1	TRUE	Monocyte	early	-0.341708	5.38041e-25	down
ENSMMUG00000049855	annotated	FALSE	NA	FALSE	Monocyte	early	0.367177	1.96784e-22	up
ENSMMUG00000050576	annotated	FALSE	NA	FALSE	Monocyte	early	0.118921	2.66828e-12	up
ENSMMUG00000052263	annotated	TRUE	RP11-253M7.4	TRUE	Monocyte	early	-0.144275	9.00605e-23	down
ENSMMUG00000054210	annotated	FALSE	NA	FALSE	Monocyte	early	-0.183074	2.14182e-24	down
ENSMMUG00000055376	annotated	TRUE	DANCR	TRUE	Monocyte	early	0.13502	3.71592e-12	up
ENSMMUG00000056019	annotated	FALSE	NA	FALSE	Monocyte	early	0.138654	5.38721e-09	up
ENSMMUG00000056190	annotated	TRUE	LINC01578	TRUE	Monocyte	early	-0.148419	0.000431389	down
ENSMMUG00000056631	annotated	TRUE	CCND2-AS1	TRUE	Monocyte	early	-0.26392	2.19578e-10	down
ENSMMUG00000057642	annotated	FALSE	NA	FALSE	Monocyte	early	0.121747	0.018918	up
ENSMMUG00000058279	annotated	FALSE	NA	FALSE	Monocyte	early	-0.136655	1.69517e-10	down
ENSMMUG00000061044	annotated	TRUE	MIR22HG	TRUE	Monocyte	early	0.331722	0.00102103	up
ENSMMUG00000061115	annotated	FALSE	NA	FALSE	Monocyte	early	0.145256	2.71577e-05	up
ENSMMUG00000061410	annotated	FALSE	NA	FALSE	Monocyte	early	-0.232253	4.96115e-12	down
ENSMMUG00000061913	annotated	FALSE	NA	FALSE	Monocyte	early	-0.152743	1.91378e-06	down
ENSMMUG00000061948	annotated	TRUE	RP11-196E1.3	TRUE	Monocyte	early	-0.156353	1.78577e-10	down
ENSMMUG00000062012	annotated	TRUE	RP11-320M2.1	TRUE	Monocyte	early	0.119091	3.5039e-57	up
ENSMMUG00000062255	annotated	FALSE	NA	FALSE	Monocyte	early	-0.242481	2.55912e-72	down
ENSMMUG00000062321	annotated	FALSE	NA	FALSE	Monocyte	early	0.126406	2.23443e-08	up
ENSMMUG00000062941	annotated	TRUE	HCG18	TRUE	Monocyte	early	-0.230669	6.37449e-08	down
ENSMMUG00000064224	annotated	FALSE	NA	FALSE	Monocyte	early	0.56447	1.34308e-22	up
ENSMMUG00000064749	annotated	TRUE	PCBP1-AS1	TRUE	Monocyte	early	-0.117393	0.000326414	down
MSTRG.1012	novel	FALSE	NA	FALSE	Monocyte	early	-0.138435	1.94838e-08	down
MSTRG.106236	novel	FALSE	NA	FALSE	Monocyte	early	-0.123724	2.99009e-11	down
MSTRG.114314	novel	FALSE	NA	FALSE	Monocyte	early	0.127808	4.24218e-23	up
MSTRG.115092	novel	FALSE	NA	FALSE	Monocyte	early	0.127135	1.66384e-11	up
MSTRG.121256	novel	FALSE	NA	FALSE	Monocyte	early	-0.345879	1.33516e-23	down
MSTRG.12341	novel	FALSE	NA	FALSE	Monocyte	early	-0.114482	3.01687e-05	down
MSTRG.123939	novel	FALSE	NA	FALSE	Monocyte	early	0.10009	7.51694e-20	up
MSTRG.12484	novel	FALSE	NA	FALSE	Monocyte	early	-0.323234	1.03975e-21	down
MSTRG.126936	novel	FALSE	NA	FALSE	Monocyte	early	-0.113454	7.57582e-19	down
MSTRG.137660	novel	FALSE	NA	FALSE	Monocyte	early	-0.271643	1.5898e-05	down
MSTRG.138808	novel	FALSE	NA	FALSE	Monocyte	early	-0.169121	2.06814e-21	down
MSTRG.148301	novel	FALSE	NA	FALSE	Monocyte	early	0.312591	5.72485e-06	up
MSTRG.153746	novel	TRUE	ZNF295-AS1	TRUE	Monocyte	early	-0.170284	2.55014e-14	down
MSTRG.161450	novel	FALSE	NA	FALSE	Monocyte	early	0.187539	1.84264e-31	up
MSTRG.16329	novel	FALSE	NA	FALSE	Monocyte	early	0.117025	0.000859435	up
MSTRG.165259	novel	FALSE	NA	FALSE	Monocyte	early	0.451426	9.34445e-09	up
MSTRG.168839	novel	FALSE	NA	FALSE	Monocyte	early	0.105133	7.6041e-16	up
MSTRG.17705	novel	FALSE	NA	FALSE	Monocyte	early	-0.617242	0.00025691	down
MSTRG.181036	novel	TRUE	PSMB8-AS1	TRUE	Monocyte	early	-0.187084	1.62909e-05	down
MSTRG.19116	novel	FALSE	NA	FALSE	Monocyte	early	0.129378	3.84097e-08	up
MSTRG.194105	novel	FALSE	NA	FALSE	Monocyte	early	0.136681	5.58351e-13	up
MSTRG.194125	novel	FALSE	NA	FALSE	Monocyte	early	0.179734	2.01342e-40	up
MSTRG.195139	novel	FALSE	NA	FALSE	Monocyte	early	0.38728	2.12659e-13	up
MSTRG.195319	novel	FALSE	NA	FALSE	Monocyte	early	0.126185	6.62218e-06	up
MSTRG.200962	novel	TRUE	CTD-2325A15.5	FALSE	Monocyte	early	-0.172549	0.034742	down
MSTRG.205441	novel	FALSE	NA	FALSE	Monocyte	early	0.132646	4.78558e-07	up
MSTRG.211855	novel	TRUE	TRIM52-AS1	TRUE	Monocyte	early	-0.104154	5.50876e-09	down
MSTRG.213929	novel	TRUE	OIP5-AS1	TRUE	Monocyte	early	-0.301957	1.10664e-20	down
MSTRG.213990	novel	FALSE	NA	FALSE	Monocyte	early	0.147769	7.52797e-12	up
MSTRG.219154	novel	FALSE	NA	FALSE	Monocyte	early	-0.240066	4.76583e-05	down
MSTRG.227286	novel	TRUE	RP11-365N19.2	TRUE	Monocyte	early	-0.119897	0.0252162	down
MSTRG.228377	novel	FALSE	NA	FALSE	Monocyte	early	-0.147872	0.00115937	down
MSTRG.23634	novel	FALSE	NA	FALSE	Monocyte	early	0.181076	1.62747e-27	up
MSTRG.236576	novel	TRUE	KB-1507C5.4	TRUE	Monocyte	early	0.474456	1.3442e-05	up
MSTRG.249349	novel	FALSE	NA	FALSE	Monocyte	early	-0.196308	0.000138565	down
MSTRG.251327	novel	FALSE	NA	FALSE	Monocyte	early	0.109222	2.46469e-09	up
MSTRG.258342	novel	FALSE	NA	FALSE	Monocyte	early	0.200229	8.95615e-28	up
MSTRG.29130	novel	FALSE	NA	FALSE	Monocyte	early	0.130702	5.32622e-08	up
MSTRG.29195	novel	FALSE	NA	FALSE	Monocyte	early	-0.112433	6.13793e-06	down
MSTRG.37825	novel	FALSE	NA	FALSE	Monocyte	early	0.111813	2.35091e-05	up
MSTRG.47101	novel	FALSE	NA	FALSE	Monocyte	early	0.105539	2.41151e-08	up
MSTRG.49831	novel	FALSE	NA	FALSE	Monocyte	early	0.16757	1.69707e-06	up
MSTRG.53720	novel	FALSE	NA	FALSE	Monocyte	early	-0.199294	3.75288e-21	down
MSTRG.57908	novel	FALSE	NA	FALSE	Monocyte	early	0.189909	7.00218e-13	up
MSTRG.58553	novel	FALSE	NA	FALSE	Monocyte	early	0.233753	2.03772e-37	up
MSTRG.63876	novel	FALSE	NA	FALSE	Monocyte	early	-0.136828	3.66564e-10	down
MSTRG.70021	novel	FALSE	NA	FALSE	Monocyte	early	0.492826	3.23768e-33	up
MSTRG.75928	novel	FALSE	NA	FALSE	Monocyte	early	-0.138051	3.33074e-18	down
MSTRG.82988	novel	FALSE	NA	FALSE	Monocyte	early	0.169458	1.56761e-11	up
MSTRG.86315	novel	FALSE	NA	FALSE	Monocyte	early	0.10306	7.63465e-07	up
MSTRG.89661	novel	FALSE	NA	FALSE	Monocyte	early	-0.140998	3.1925e-07	down
MSTRG.91988	novel	FALSE	NA	FALSE	Monocyte	early	0.178677	1.12088e-10	up
ENSMMUG00000042422	annotated	FALSE	NA	FALSE	Monocyte	middle	-0.127224	3.9029e-26	down
ENSMMUG00000049855	annotated	FALSE	NA	FALSE	Monocyte	middle	0.127834	5.02862e-14	up
ENSMMUG00000050413	annotated	FALSE	NA	FALSE	Monocyte	middle	0.196661	2.29794e-83	up
ENSMMUG00000050576	annotated	FALSE	NA	FALSE	Monocyte	middle	0.136951	3.66559e-51	up
ENSMMUG00000052601	annotated	FALSE	NA	FALSE	Monocyte	middle	0.141071	1.28561e-73	up
ENSMMUG00000052946	annotated	FALSE	NA	FALSE	Monocyte	middle	-0.126147	0.000174259	down
ENSMMUG00000053106	annotated	FALSE	NA	FALSE	Monocyte	middle	0.128286	8.11983e-115	up
ENSMMUG00000053392	annotated	FALSE	NA	FALSE	Monocyte	middle	-0.104072	6.3998e-18	down
ENSMMUG00000055209	annotated	FALSE	NA	FALSE	Monocyte	middle	0.134733	1.2693e-59	up
ENSMMUG00000056468	annotated	FALSE	NA	FALSE	Monocyte	middle	0.110994	2.55231e-28	up
ENSMMUG00000056631	annotated	TRUE	CCND2-AS1	TRUE	Monocyte	middle	-0.113691	6.16538e-14	down
ENSMMUG00000056793	annotated	FALSE	NA	FALSE	Monocyte	middle	0.139407	1.4087e-05	up
ENSMMUG00000057449	annotated	FALSE	NA	FALSE	Monocyte	middle	-0.18301	4.23181e-11	down
ENSMMUG00000058532	annotated	TRUE	NEAT1	TRUE	Monocyte	middle	-0.763159	3.81521e-17	down
ENSMMUG00000058644	annotated	FALSE	NA	FALSE	Monocyte	middle	-0.290495	7.06065e-06	down
ENSMMUG00000059017	annotated	TRUE	SNHG6	TRUE	Monocyte	middle	0.20168	0.000400618	up
ENSMMUG00000054366	annotated	FALSE	NA	FALSE	T	early	-0.301819	3.74926e-40	down
ENSMMUG00000054658	annotated	FALSE	NA	FALSE	T	early	0.31462	8.18891e-05	up
ENSMMUG00000064224	annotated	FALSE	NA	FALSE	T	early	0.604348	6.88268e-76	up
MSTRG.111218	novel	TRUE	RP11-154H12.3	TRUE	T	early	0.361735	0.00275964	up
MSTRG.215791	novel	FALSE	NA	FALSE	T	early	-0.333615	6.65925e-41	down
MSTRG.63739	novel	FALSE	NA	FALSE	T	early	0.603003	1.33821e-53	up
ENSMMUG00000050259	annotated	FALSE	NA	FALSE	T	late	0.306061	2.35089e-26	up
ENSMMUG00000058912	annotated	TRUE	RP13-465B17.5	TRUE	T	late	-0.258278	2.82261e-71	down
ENSMMUG00000063391	annotated	TRUE	LINC00894	TRUE	T	late	0.291706	1.01881e-23	up
ENSMMUG00000064224	annotated	FALSE	NA	FALSE	T	late	0.397599	3.79988e-65	up
MSTRG.181325	novel	FALSE	NA	FALSE	T	late	0.719051	1.95628e-207	up
MSTRG.20124	novel	FALSE	NA	FALSE	T	late	0.216109	1.99736e-31	up
MSTRG.24641	novel	TRUE	RP1-41P2.7	FALSE	T	late	0.418159	2.92583e-247	up
MSTRG.257860	novel	FALSE	NA	FALSE	T	late	0.248898	3.62216e-95	up
MSTRG.51145	novel	FALSE	NA	FALSE	T	late	0.26798	2.30742e-49	up
MSTRG.63739	novel	FALSE	NA	FALSE	T	late	-0.309054	5.30622e-43	down
MSTRG.65771	novel	FALSE	NA	FALSE	T	late	-0.39538	1.32926e-102	down
MSTRG.79932	novel	FALSE	NA	FALSE	T	late	-0.223553	3.18407e-44	down
ENSMMUG00000054366	annotated	FALSE	NA	FALSE	T	middle	-0.320302	1.73907e-13	down
ENSMMUG00000064224	annotated	FALSE	NA	FALSE	T	middle	0.577607	1.10719e-65	up
MSTRG.111218	novel	TRUE	RP11-154H12.3	TRUE	T	middle	0.279662	0.00522867	up
MSTRG.188541	novel	TRUE	RP11-576N17.5	TRUE	T	middle	0.212087	9.10501e-22	up
MSTRG.238227	novel	TRUE	LINC00861	TRUE	T	middle	0.251907	5.32084e-10	up
MSTRG.264477	novel	FALSE	NA	FALSE	T	middle	-0.240512	6.05546e-10	down
MSTRG.51145	novel	FALSE	NA	FALSE	T	middle	0.31906	3.92585e-15	up
MSTRG.63739	novel	FALSE	NA	FALSE	T	middle	0.407665	4.16077e-32	up
MSTRG.89726	novel	FALSE	NA	FALSE	T	middle	0.21599	5.14717e-17	up
ENSMMUG00000060041	annotated	FALSE	NA	FALSE	Monocyte	middle	0.102723	4.93907e-28	up
ENSMMUG00000061044	annotated	TRUE	MIR22HG	TRUE	Monocyte	middle	-0.157533	0.00144351	down
ENSMMUG00000061244	annotated	TRUE	AC097713.4	FALSE	Monocyte	middle	-0.121513	1.11006e-29	down
ENSMMUG00000062086	annotated	FALSE	NA	FALSE	Monocyte	middle	-0.15999	5.29801e-100	down
ENSMMUG00000062321	annotated	FALSE	NA	FALSE	Monocyte	middle	0.193847	2.1537e-56	up
ENSMMUG00000062399	annotated	FALSE	NA	FALSE	Monocyte	middle	0.107464	4.18402e-66	up
ENSMMUG00000063272	annotated	TRUE	LUCAT1	TRUE	Monocyte	middle	-0.239183	2.84254e-51	down
ENSMMUG00000063549	annotated	FALSE	NA	FALSE	Monocyte	middle	0.114378	0.0118732	up
ENSMMUG00000064224	annotated	FALSE	NA	FALSE	Monocyte	middle	0.368454	3.79409e-07	up
ENSMMUG00000064531	annotated	FALSE	NA	FALSE	Monocyte	middle	0.248045	2.10845e-19	up
MSTRG.111021	novel	FALSE	NA	FALSE	Monocyte	middle	0.111889	1.75254e-97	up
MSTRG.115092	novel	FALSE	NA	FALSE	Monocyte	middle	0.234965	3.96557e-64	up
MSTRG.12341	novel	FALSE	NA	FALSE	Monocyte	middle	-0.100043	2.6031e-29	down
MSTRG.127495	novel	TRUE	CTC-444N24.8	TRUE	Monocyte	middle	-0.147339	7.04965e-41	down
MSTRG.137660	novel	FALSE	NA	FALSE	Monocyte	middle	-0.186984	6.63726e-09	down
MSTRG.139909	novel	FALSE	NA	FALSE	Monocyte	middle	-0.130259	8.51149e-07	down
MSTRG.144360	novel	FALSE	NA	FALSE	Monocyte	middle	0.121109	2.01587e-35	up
MSTRG.148301	novel	FALSE	NA	FALSE	Monocyte	middle	0.108892	1.33111e-30	up
MSTRG.150015	novel	FALSE	NA	FALSE	Monocyte	middle	0.167704	3.26198e-35	up
MSTRG.154583	novel	FALSE	NA	FALSE	Monocyte	middle	-0.106222	4.73553e-49	down
MSTRG.155045	novel	FALSE	NA	FALSE	Monocyte	middle	0.176165	9.37134e-13	up
MSTRG.16329	novel	FALSE	NA	FALSE	Monocyte	middle	-0.269434	2.44194e-29	down
MSTRG.165706	novel	TRUE	LINC00998	FALSE	Monocyte	middle	0.136816	0.000304211	up
MSTRG.17705	novel	FALSE	NA	FALSE	Monocyte	middle	-0.386252	5.67522e-22	down
MSTRG.181325	novel	FALSE	NA	FALSE	Monocyte	middle	0.109721	3.82711e-12	up
MSTRG.195564	novel	FALSE	NA	FALSE	Monocyte	middle	0.100854	1.40054e-57	up
MSTRG.197170	novel	FALSE	NA	FALSE	Monocyte	middle	0.182161	1.5094e-14	up
MSTRG.200962	novel	TRUE	CTD-2325A15.5	FALSE	Monocyte	middle	-0.444364	3.05724e-20	down
MSTRG.207698	novel	FALSE	NA	FALSE	Monocyte	middle	0.161362	6.76452e-106	up
MSTRG.213929	novel	TRUE	OIP5-AS1	TRUE	Monocyte	middle	-0.398014	1.06088e-44	down
MSTRG.215915	novel	FALSE	NA	FALSE	Monocyte	middle	-0.105598	1.4377e-31	down
MSTRG.216301	novel	FALSE	NA	FALSE	Monocyte	middle	0.123964	1.98503e-21	up
MSTRG.228510	novel	FALSE	NA	FALSE	Monocyte	middle	0.725463	1.13401e-48	up
MSTRG.23634	novel	FALSE	NA	FALSE	Monocyte	middle	0.134393	1.69366e-76	up
MSTRG.249349	novel	FALSE	NA	FALSE	Monocyte	middle	0.137969	0.000458082	up
MSTRG.254875	novel	FALSE	NA	FALSE	Monocyte	middle	0.127905	1.47309e-98	up
MSTRG.255683	novel	FALSE	NA	FALSE	Monocyte	middle	-0.120433	1.70552e-12	down
MSTRG.257860	novel	FALSE	NA	FALSE	Monocyte	middle	-0.111166	3.75346e-35	down
MSTRG.258342	novel	FALSE	NA	FALSE	Monocyte	middle	0.104216	3.35003e-09	up
MSTRG.267806	novel	TRUE	LINC00892	TRUE	Monocyte	middle	0.104393	1.12266e-47	up
MSTRG.47017	novel	FALSE	NA	FALSE	Monocyte	middle	-0.194885	2.89626e-05	down
MSTRG.47101	novel	FALSE	NA	FALSE	Monocyte	middle	0.170382	4.95892e-46	up
MSTRG.51145	novel	FALSE	NA	FALSE	Monocyte	middle	0.129792	3.88233e-12	up
MSTRG.55079	novel	FALSE	NA	FALSE	Monocyte	middle	0.268096	1.56559e-44	up
MSTRG.5676	novel	FALSE	NA	FALSE	Monocyte	middle	-0.196046	7.75954e-34	down
MSTRG.63739	novel	FALSE	NA	FALSE	Monocyte	middle	0.30998	3.98179e-06	up
MSTRG.63876	novel	FALSE	NA	FALSE	Monocyte	middle	-0.164156	9.48688e-35	down
MSTRG.70021	novel	FALSE	NA	FALSE	Monocyte	middle	0.284205	5.83245e-47	up
MSTRG.70267	novel	FALSE	NA	FALSE	Monocyte	middle	-0.110153	9.10698e-22	down
MSTRG.95330	novel	FALSE	NA	FALSE	Monocyte	middle	-0.26486	0.000117152	down
ENSMMUG00000049855	annotated	FALSE	NA	FALSE	Monocyte	late	0.113924	3.44615e-42	up
ENSMMUG00000050413	annotated	FALSE	NA	FALSE	Monocyte	late	0.111679	1.37457e-243	up
ENSMMUG00000051984	annotated	FALSE	NA	FALSE	Monocyte	late	-0.104039	3.89492e-93	down
ENSMMUG00000052229	annotated	TRUE	AC104820.2	FALSE	Monocyte	late	0.114591	1.52649e-248	up
ENSMMUG00000056793	annotated	FALSE	NA	FALSE	Monocyte	late	0.327744	6.18285e-18	up
ENSMMUG00000058532	annotated	TRUE	NEAT1	TRUE	Monocyte	late	-0.379237	4.84815e-10	down
ENSMMUG00000058644	annotated	FALSE	NA	FALSE	Monocyte	late	-0.431842	6.89537e-49	down
ENSMMUG00000059017	annotated	TRUE	SNHG6	TRUE	Monocyte	late	0.419025	2.45036e-52	up
ENSMMUG00000060545	annotated	TRUE	LINC01089	TRUE	Monocyte	late	-0.129566	1.91905e-78	down
ENSMMUG00000061044	annotated	TRUE	MIR22HG	TRUE	Monocyte	late	-0.431376	1.12263e-81	down
ENSMMUG00000061913	annotated	FALSE	NA	FALSE	Monocyte	late	0.107552	1.17408e-35	up
ENSMMUG00000061948	annotated	TRUE	RP11-196E1.3	TRUE	Monocyte	late	-0.224939	1.97626e-323	down
ENSMMUG00000062086	annotated	FALSE	NA	FALSE	Monocyte	late	-0.257877	2.9694e-238	down
ENSMMUG00000062103	annotated	TRUE	PVT1	TRUE	Monocyte	late	0.185507	9.03294e-50	up
ENSMMUG00000062255	annotated	FALSE	NA	FALSE	Monocyte	late	-0.30993	7.55374e-249	down
ENSMMUG00000062399	annotated	FALSE	NA	FALSE	Monocyte	late	0.102548	5.10669e-236	up
ENSMMUG00000063859	annotated	FALSE	NA	FALSE	Monocyte	late	-0.171739	1.12595e-196	down
ENSMMUG00000064224	annotated	FALSE	NA	FALSE	Monocyte	late	0.262365	1.84768e-10	up
ENSMMUG00000064531	annotated	FALSE	NA	FALSE	Monocyte	late	0.141717	2.55157e-54	up
ENSMMUG00000065174	annotated	FALSE	NA	FALSE	Monocyte	late	0.410355	1.46193e-210	up
MSTRG.100374	novel	FALSE	NA	FALSE	Monocyte	late	0.153269	6.00146e-11	up
MSTRG.11621	novel	FALSE	NA	FALSE	Monocyte	late	0.110949	1.19363e-08	up
MSTRG.124484	novel	FALSE	NA	FALSE	Monocyte	late	-0.123361	5.23705e-105	down
MSTRG.126830	novel	FALSE	NA	FALSE	Monocyte	late	-0.149673	1.8204e-56	down
MSTRG.137660	novel	FALSE	NA	FALSE	Monocyte	late	-0.155895	6.30342e-50	down
MSTRG.144360	novel	FALSE	NA	FALSE	Monocyte	late	0.116961	7.03621e-154	up
MSTRG.150015	novel	FALSE	NA	FALSE	Monocyte	late	0.156331	2.60425e-109	up
MSTRG.155045	novel	FALSE	NA	FALSE	Monocyte	late	-0.12098	2.05859e-08	down
MSTRG.172011	novel	FALSE	NA	FALSE	Monocyte	late	-0.31184	1.18318e-245	down
MSTRG.174697	novel	FALSE	NA	FALSE	Monocyte	late	-0.17577	6.98226e-72	down
MSTRG.17705	novel	FALSE	NA	FALSE	Monocyte	late	-0.206731	3.21524e-86	down
MSTRG.181036	novel	TRUE	PSMB8-AS1	TRUE	Monocyte	late	0.109828	1.29303e-09	up
MSTRG.181325	novel	FALSE	NA	FALSE	Monocyte	late	0.688862	5.2574e-120	up
MSTRG.181870	novel	FALSE	NA	FALSE	Monocyte	late	-0.210866	9.78953e-184	down
MSTRG.197170	novel	FALSE	NA	FALSE	Monocyte	late	0.29777	1.91573e-75	up
MSTRG.205441	novel	FALSE	NA	FALSE	Monocyte	late	0.127047	1.6581e-127	up
MSTRG.213929	novel	TRUE	OIP5-AS1	TRUE	Monocyte	late	-0.481986	5.8775e-114	down
MSTRG.228510	novel	FALSE	NA	FALSE	Monocyte	late	0.772896	6.53402e-157	up
MSTRG.238227	novel	TRUE	LINC00861	TRUE	Monocyte	late	0.500024	2.31901e-23	up
MSTRG.24641	novel	TRUE	RP1-41P2.7	FALSE	Monocyte	late	-0.184372	3.41854e-208	down
MSTRG.249349	novel	FALSE	NA	FALSE	Monocyte	late	0.356242	7.62751e-20	up
MSTRG.251327	novel	FALSE	NA	FALSE	Monocyte	late	-0.224978	1.64096e-47	down
MSTRG.257860	novel	FALSE	NA	FALSE	Monocyte	late	-0.219883	2.45981e-17	down
MSTRG.264614	novel	FALSE	NA	FALSE	Monocyte	late	0.161677	4.43002e-98	up
MSTRG.35187	novel	FALSE	NA	FALSE	Monocyte	late	0.150213	1.17223e-91	up
MSTRG.42114	novel	FALSE	NA	FALSE	Monocyte	late	-0.152459	1.08509e-70	down
MSTRG.47017	novel	FALSE	NA	FALSE	Monocyte	late	-0.257219	1.04984e-25	down
MSTRG.47101	novel	FALSE	NA	FALSE	Monocyte	late	0.16771	9.79318e-167	up
MSTRG.51145	novel	FALSE	NA	FALSE	Monocyte	late	0.130233	7.04449e-10	up
MSTRG.56506	novel	FALSE	NA	FALSE	Monocyte	late	-0.118666	3.63658e-43	down
MSTRG.63739	novel	FALSE	NA	FALSE	Monocyte	late	0.321593	1.64027e-12	up
MSTRG.72864	novel	FALSE	NA	FALSE	Monocyte	late	-0.110386	3.53042e-17	down
MSTRG.95330	novel	FALSE	NA	FALSE	Monocyte	late	-0.333563	6.45362e-39	down
MSTRG.98507	novel	FALSE	NA	FALSE	Monocyte	late	0.108121	9.08446e-99	up
ENSMMUG00000060229	annotated	FALSE	NA	FALSE	T	early	0.130403	0.00187186	up
ENSMMUG00000061913	annotated	FALSE	NA	FALSE	T	early	0.135724	0.0061957	up
ENSMMUG00000064224	annotated	FALSE	NA	FALSE	T	early	0.604348	7.77658e-79	up
MSTRG.114314	novel	FALSE	NA	FALSE	T	early	-0.116435	1.65641e-16	down
MSTRG.126830	novel	FALSE	NA	FALSE	T	early	-0.121668	7.37989e-10	down
MSTRG.137660	novel	FALSE	NA	FALSE	T	early	0.19131	4.23344e-09	up
MSTRG.165126	novel	TRUE	CTB-152G17.6	TRUE	T	early	-0.161753	0.000184087	down
MSTRG.167687	novel	FALSE	NA	FALSE	T	early	0.103027	0.00504756	up
MSTRG.190818	novel	FALSE	NA	FALSE	T	early	0.205901	5.66235e-10	up
MSTRG.205441	novel	FALSE	NA	FALSE	T	early	0.135937	0.00252091	up
MSTRG.230935	novel	FALSE	NA	FALSE	T	early	-0.113053	2.96672e-09	down
MSTRG.24641	novel	TRUE	RP1-41P2.7	FALSE	T	early	0.200566	1.38593e-21	up
MSTRG.251327	novel	FALSE	NA	FALSE	T	early	-0.109636	0.000771535	down
MSTRG.51145	novel	FALSE	NA	FALSE	T	early	0.153011	8.15848e-08	up
MSTRG.63739	novel	FALSE	NA	FALSE	T	early	0.603003	4.05855e-56	up
ENSMMUG00000028689	annotated	FALSE	NA	FALSE	T	middle	-0.183105	3.51663e-09	down
ENSMMUG00000056190	annotated	TRUE	LINC01578	TRUE	T	middle	0.142155	4.45578e-06	up
ENSMMUG00000059017	annotated	TRUE	SNHG6	TRUE	T	middle	0.10841	0.0189136	up
ENSMMUG00000061913	annotated	FALSE	NA	FALSE	T	middle	0.136105	0.0117227	up
ENSMMUG00000062012	annotated	TRUE	RP11-320M2.1	TRUE	T	middle	-0.103706	1.19129e-15	down
ENSMMUG00000064224	annotated	FALSE	NA	FALSE	T	middle	0.577607	6.25493e-68	up
MSTRG.102159	novel	FALSE	NA	FALSE	T	middle	0.125833	2.84731e-07	up
MSTRG.121256	novel	FALSE	NA	FALSE	T	middle	-0.158302	0.00202834	down
MSTRG.124600	novel	FALSE	NA	FALSE	T	middle	-0.103187	1.61229e-30	down
MSTRG.137660	novel	FALSE	NA	FALSE	T	middle	0.143232	2.23189e-06	up
MSTRG.165126	novel	TRUE	CTB-152G17.6	TRUE	T	middle	-0.132242	0.0244472	down
MSTRG.167134	novel	FALSE	NA	FALSE	T	middle	0.101799	2.01085e-10	up
MSTRG.173728	novel	FALSE	NA	FALSE	T	middle	-0.117667	3.82398e-08	down
MSTRG.181325	novel	FALSE	NA	FALSE	T	middle	0.123482	2.38091e-05	up
MSTRG.190818	novel	FALSE	NA	FALSE	T	middle	0.195199	1.07707e-05	up
MSTRG.230935	novel	FALSE	NA	FALSE	T	middle	-0.168566	1.07341e-16	down
MSTRG.238227	novel	TRUE	LINC00861	TRUE	T	middle	0.251907	8.97987e-11	up
MSTRG.24641	novel	TRUE	RP1-41P2.7	FALSE	T	middle	0.154701	9.19985e-13	up
MSTRG.251327	novel	FALSE	NA	FALSE	T	middle	-0.159107	5.35949e-06	down
MSTRG.257860	novel	FALSE	NA	FALSE	T	middle	0.137891	3.06258e-06	up
MSTRG.264477	novel	FALSE	NA	FALSE	T	middle	-0.240512	1.03061e-10	down
MSTRG.33104	novel	FALSE	NA	FALSE	T	middle	0.103007	2.07894e-28	up
MSTRG.33848	novel	FALSE	NA	FALSE	T	middle	0.153876	1.14011e-44	up
MSTRG.51145	novel	FALSE	NA	FALSE	T	middle	0.31906	3.67698e-16	up
MSTRG.63739	novel	FALSE	NA	FALSE	T	middle	0.407665	9.60026e-34	up
MSTRG.6807	novel	FALSE	NA	FALSE	T	middle	-0.191307	7.89425e-08	down
ENSMMUG00000028689	annotated	FALSE	NA	FALSE	T	late	-0.13145	4.7237e-11	down
ENSMMUG00000055376	annotated	TRUE	DANCR	TRUE	T	late	-0.110287	4.46445e-31	down
ENSMMUG00000060253	annotated	TRUE	LINC00895	FALSE	T	late	0.196121	1.02654e-35	up
ENSMMUG00000061115	annotated	FALSE	NA	FALSE	T	late	0.130105	1.46015e-91	up
ENSMMUG00000061913	annotated	FALSE	NA	FALSE	T	late	0.102628	9.23007e-05	up
ENSMMUG00000062716	annotated	FALSE	NA	FALSE	T	late	0.202082	5.13761e-44	up
ENSMMUG00000063859	annotated	FALSE	NA	FALSE	T	late	0.104785	2.18716e-26	up
ENSMMUG00000064224	annotated	FALSE	NA	FALSE	T	late	0.397599	5.07977e-66	up
ENSMMUG00000065174	annotated	FALSE	NA	FALSE	T	late	0.186362	3.92086e-65	up
MSTRG.126830	novel	FALSE	NA	FALSE	T	late	-0.116272	2.05857e-63	down
MSTRG.140798	novel	FALSE	NA	FALSE	T	late	0.103264	5.85541e-43	up
MSTRG.174697	novel	FALSE	NA	FALSE	T	late	0.133907	7.70832e-31	up
MSTRG.181325	novel	FALSE	NA	FALSE	T	late	0.719051	1.80318e-209	up
MSTRG.190818	novel	FALSE	NA	FALSE	T	late	0.1483	8.90257e-13	up
MSTRG.197170	novel	FALSE	NA	FALSE	T	late	0.155966	2.20793e-39	up
MSTRG.205441	novel	FALSE	NA	FALSE	T	late	0.142451	9.62616e-21	up
MSTRG.230935	novel	FALSE	NA	FALSE	T	late	-0.122745	2.03904e-07	down
MSTRG.238227	novel	TRUE	LINC00861	TRUE	T	late	0.136534	2.17686e-08	up
MSTRG.24641	novel	TRUE	RP1-41P2.7	FALSE	T	late	0.418159	1.35713e-249	up
MSTRG.251627	novel	FALSE	NA	FALSE	T	late	0.135465	3.06881e-57	up
MSTRG.257860	novel	FALSE	NA	FALSE	T	late	0.248898	2.52448e-96	up
MSTRG.51145	novel	FALSE	NA	FALSE	T	late	0.26798	4.38816e-50	up
MSTRG.51822	novel	FALSE	NA	FALSE	T	late	-0.108664	7.50719e-53	down
MSTRG.53150	novel	FALSE	NA	FALSE	T	late	0.140846	3.31692e-317	up
MSTRG.63739	novel	FALSE	NA	FALSE	T	late	-0.309054	1.17383e-43	down
MSTRG.6807	novel	FALSE	NA	FALSE	T	late	-0.155007	1.39963e-109	down
MSTRG.79932	novel	FALSE	NA	FALSE	T	late	-0.223553	6.85817e-45	down
ENSMMUG00000000258	annotated	FALSE	NA	FALSE	B	early	0.155259	1.01349e-07	up
ENSMMUG00000028689	annotated	FALSE	NA	FALSE	B	early	0.252342	7.05035e-07	up
ENSMMUG00000051256	annotated	FALSE	NA	FALSE	B	early	-0.115821	2.77385e-07	down
ENSMMUG00000062012	annotated	TRUE	RP11-320M2.1	TRUE	B	early	0.289936	6.225e-11	up
ENSMMUG00000064224	annotated	FALSE	NA	FALSE	B	early	0.514668	9.38763e-15	up
MSTRG.100374	novel	FALSE	NA	FALSE	B	early	-0.168723	1.40718e-13	down
MSTRG.155045	novel	FALSE	NA	FALSE	B	early	0.194037	7.70975e-12	up
MSTRG.168139	novel	FALSE	NA	FALSE	B	early	-0.272895	0.00131991	down
MSTRG.190818	novel	FALSE	NA	FALSE	B	early	0.215536	9.95879e-10	up
MSTRG.228510	novel	FALSE	NA	FALSE	B	early	-0.185001	5.54698e-06	down
MSTRG.264477	novel	FALSE	NA	FALSE	B	early	0.104855	0.00213656	up
MSTRG.63739	novel	FALSE	NA	FALSE	B	early	0.26827	0.0270018	up
MSTRG.82988	novel	FALSE	NA	FALSE	B	early	-0.219126	0.000249905	down
ENSMMUG00000000258	annotated	FALSE	NA	FALSE	B	middle	0.148127	5.34909e-08	up
ENSMMUG00000049736	annotated	TRUE	LINC00102	TRUE	B	middle	0.115232	5.3215e-07	up
ENSMMUG00000052083	annotated	FALSE	NA	FALSE	B	middle	-0.112532	0.0484133	down
ENSMMUG00000053555	annotated	FALSE	NA	FALSE	B	middle	-0.189253	5.07997e-08	down
ENSMMUG00000055825	annotated	FALSE	NA	FALSE	B	middle	-0.131288	0.00117859	down
ENSMMUG00000057645	annotated	FALSE	NA	FALSE	B	middle	0.101222	0.0154871	up
ENSMMUG00000058818	annotated	FALSE	NA	FALSE	B	middle	-0.14005	0.000269387	down
ENSMMUG00000061663	annotated	FALSE	NA	FALSE	B	middle	0.156693	1.20702e-15	up
ENSMMUG00000062012	annotated	TRUE	RP11-320M2.1	TRUE	B	middle	-0.172197	0.00209007	down
ENSMMUG00000064224	annotated	FALSE	NA	FALSE	B	middle	0.185805	5.3489e-37	up
MSTRG.100374	novel	FALSE	NA	FALSE	B	middle	-0.107592	1.40072e-13	down
MSTRG.144360	novel	FALSE	NA	FALSE	B	middle	-0.100801	0.00154717	down
MSTRG.155045	novel	FALSE	NA	FALSE	B	middle	0.376715	5.09594e-07	up
MSTRG.16078	novel	FALSE	NA	FALSE	B	middle	0.107286	8.99563e-16	up
MSTRG.168139	novel	FALSE	NA	FALSE	B	middle	-0.297802	0.00249009	down
MSTRG.180987	novel	FALSE	NA	FALSE	B	middle	0.128966	1.47004e-07	up
MSTRG.181036	novel	TRUE	PSMB8-AS1	TRUE	B	middle	-0.101902	0.0121416	down
MSTRG.181861	novel	FALSE	NA	FALSE	B	middle	0.10371	1.56123e-05	up
MSTRG.190818	novel	FALSE	NA	FALSE	B	middle	0.153731	0.00469899	up
MSTRG.198727	novel	FALSE	NA	FALSE	B	middle	0.136277	0.00202605	up
MSTRG.215838	novel	FALSE	NA	FALSE	B	middle	-0.115822	5.47865e-11	down
MSTRG.228510	novel	FALSE	NA	FALSE	B	middle	-0.103516	0.00222219	down
MSTRG.238725	novel	FALSE	NA	FALSE	B	middle	-0.10153	2.15461e-07	down
MSTRG.251327	novel	FALSE	NA	FALSE	B	middle	0.173407	1.7924e-06	up
MSTRG.251627	novel	FALSE	NA	FALSE	B	middle	-0.182984	2.45375e-05	down
MSTRG.255357	novel	FALSE	NA	FALSE	B	middle	0.142795	2.64635e-08	up
MSTRG.26930	novel	TRUE	AC008079.10	TRUE	B	middle	0.154228	2.44718e-06	up
MSTRG.37067	novel	FALSE	NA	FALSE	B	middle	0.117445	0.00257327	up
MSTRG.37825	novel	FALSE	NA	FALSE	B	middle	-0.182961	0.021835	down
MSTRG.56506	novel	FALSE	NA	FALSE	B	middle	-0.12642	1.27339e-11	down
MSTRG.70021	novel	FALSE	NA	FALSE	B	middle	0.155402	3.85605e-05	up
MSTRG.78577	novel	FALSE	NA	FALSE	B	middle	0.100518	4.01289e-06	up
MSTRG.79932	novel	FALSE	NA	FALSE	B	middle	-0.115681	0.000304771	down
MSTRG.80092	novel	FALSE	NA	FALSE	B	middle	0.153371	1.7159e-18	up
MSTRG.84784	novel	FALSE	NA	FALSE	B	middle	-0.196823	0.00816162	down
ENSMMUG00000050624	annotated	FALSE	NA	FALSE	B	middle	0.110825	0.000751555	up
ENSMMUG00000053555	annotated	FALSE	NA	FALSE	B	late	-0.130082	3.0901e-45	down
ENSMMUG00000055376	annotated	TRUE	DANCR	TRUE	B	late	-0.15182	1.57056e-23	down
ENSMMUG00000056056	annotated	TRUE	RP11-348N5.9	TRUE	B	late	0.117296	5.8289e-98	up
ENSMMUG00000057449	annotated	FALSE	NA	FALSE	B	late	0.130986	2.53349e-08	up
ENSMMUG00000058818	annotated	FALSE	NA	FALSE	B	late	-0.144494	3.7496e-52	down
ENSMMUG00000059017	annotated	TRUE	SNHG6	TRUE	B	late	-0.103738	1.25711e-15	down
ENSMMUG00000060229	annotated	FALSE	NA	FALSE	B	late	-0.148282	4.1616e-09	down
ENSMMUG00000061663	annotated	FALSE	NA	FALSE	B	late	0.146555	5.06484e-44	up
ENSMMUG00000061913	annotated	FALSE	NA	FALSE	B	late	-0.684654	6.08745e-26	down
ENSMMUG00000062103	annotated	TRUE	PVT1	TRUE	B	late	0.105959	4.58392e-05	up
ENSMMUG00000063859	annotated	FALSE	NA	FALSE	B	late	0.124315	1.69902e-12	up
ENSMMUG00000064224	annotated	FALSE	NA	FALSE	B	late	-0.336749	4.4465e-163	down
ENSMMUG00000064531	annotated	FALSE	NA	FALSE	B	late	0.220984	2.71727e-19	up
MSTRG.126830	novel	FALSE	NA	FALSE	B	late	0.10883	5.30816e-25	up
MSTRG.16078	novel	FALSE	NA	FALSE	B	late	0.192832	2.41199e-132	up
MSTRG.180987	novel	FALSE	NA	FALSE	B	late	0.107573	6.56481e-27	up
MSTRG.181036	novel	TRUE	PSMB8-AS1	TRUE	B	late	-0.168493	1.41517e-27	down
MSTRG.181325	novel	FALSE	NA	FALSE	B	late	0.274694	2.94433e-71	up
MSTRG.190818	novel	FALSE	NA	FALSE	B	late	0.136011	7.41382e-16	up
MSTRG.214162	novel	FALSE	NA	FALSE	B	late	0.188348	1.97183e-62	up
MSTRG.228510	novel	FALSE	NA	FALSE	B	late	-0.104659	6.15353e-19	down
MSTRG.236576	novel	TRUE	KB-1507C5.4	TRUE	B	late	-0.120562	5.99572e-14	down
MSTRG.238725	novel	FALSE	NA	FALSE	B	late	-0.10003	2.13342e-26	down
MSTRG.251327	novel	FALSE	NA	FALSE	B	late	0.308663	8.76256e-63	up
MSTRG.251627	novel	FALSE	NA	FALSE	B	late	-0.134084	1.48463e-09	down
MSTRG.26930	novel	TRUE	AC008079.10	TRUE	B	late	0.11063	6.77855e-13	up
MSTRG.37825	novel	FALSE	NA	FALSE	B	late	-0.144417	2.57367e-07	down
MSTRG.56506	novel	FALSE	NA	FALSE	B	late	-0.176703	1.40733e-48	down
MSTRG.70021	novel	FALSE	NA	FALSE	B	late	0.107027	1.2032e-16	up
MSTRG.79932	novel	FALSE	NA	FALSE	B	late	-0.194316	2.27549e-38	down
MSTRG.82988	novel	FALSE	NA	FALSE	B	late	0.179059	9.12123e-05	up
ENSMMUG00000059017
ENSMMUG00000059233
ENSMMUG00000059638
ENSMMUG00000059804
ENSMMUG00000059889
ENSMMUG00000059981
ENSMMUG00000060229
ENSMMUG00000060248
ENSMMUG00000060253
ENSMMUG00000060271
ENSMMUG00000060545
ENSMMUG00000060576
ENSMMUG00000060711
ENSMMUG00000060755
ENSMMUG00000060860
ENSMMUG00000060973
ENSMMUG00000060983
ENSMMUG00000061044
ENSMMUG00000061098
ENSMMUG00000061115
ENSMMUG00000061298
ENSMMUG00000061410
ENSMMUG00000061437
ENSMMUG00000061501
ENSMMUG00000061663
ENSMMUG00000061736
ENSMMUG00000061836
ENSMMUG00000061887
ENSMMUG00000061913
ENSMMUG00000061972
ENSMMUG00000062012
ENSMMUG00000062086
ENSMMUG00000062103
ENSMMUG00000062255
ENSMMUG00000062307
ENSMMUG00000062321
ENSMMUG00000062332
ENSMMUG00000062506
ENSMMUG00000062515
ENSMMUG00000062884
ENSMMUG00000062941
ENSMMUG00000063196
ENSMMUG00000063549
ENSMMUG00000063732
ENSMMUG00000063859
ENSMMUG00000063954
ENSMMUG00000064005
ENSMMUG00000064194
ENSMMUG00000064224
ENSMMUG00000064247
ENSMMUG00000064286
ENSMMUG00000064329
ENSMMUG00000064531
ENSMMUG00000064595
ENSMMUG00000064749
ENSMMUG00000064791
ENSMMUG00000064798
ENSMMUG00000065097
ENSMMUG00000065174
ENSMMUG00000012536
ENSMMUG00000000779
ENSMMUG00000050624
