# Supplementary material for: Single-cell profiling of lncRNA expression during Ebola virus infection in rhesus macaques
Source: Nat Commun. 2023 Jun 30;14:3866. doi: 10.1038/s41467-023-39627-7 (PMC10313701; doi:10.1038/s41467-023-39627-7)
Supplement: Supplementary file 6 — Suplementary Data 3 [file 41467_2023_39627_MOESM6_ESM.xlsx]

## Sheet: Communities
Communities co-expression network
module number	module size (number of genes)	immune related genes	module genes
1	36	S100A9, S100A8, RF8, DST, SOD2, IFIT2, IFI44, IFI6, IDO1, MX1	"ISG15", "GBP3", "S100A9", "S100A8", "IRF8", "DST", "ENSMMUG00000064224", "SOD2", "ENSMMUG00000052609", "CCDC88A", "MAMU.DRA", "IFIT2", "RPLP2", "IFI44", "SAT1", "S100P", "IFI6", "IDO1", "ENSMMUG00000055885", "MX1", "FYB1", "SULF2", "APOBEC3A", "ENSMMUG00000020073", "ENSMMUG00000062255", "ATP5F1E", "SLC29A1", "ENSMMUG00000010266", "SLC25A3", "HSPH1", "MSTRG.154583", "ENSMMUG00000041188", "GMFG", …
2	34	ITGB2	"MS4A7", "FCGR3", "MSTRG.200962", "ITM2B", "RYBP", "CFD", "LTA4H", "CX3CR1", "GUCY1A1", "MSTRG.137660", "ITGAX", "MSTRG.195139", "SMC2", "RPL9", "GUCY1B1", "ENSMMUG00000030144", "COX8A", "NME2", "CERKL", "MSTRG.228510", "PALLD", "OSER1", "SUCNR1", "LGMN", "CASP12", "RESF1", "PHTF2", "TOB1", "C15H9orf78">
3	35	FOS, CD163, FN1, SERPINA1, VCAN, KLF6, FCN1, HSPA5, CD74, CDKN1A, GADD45B, RTN4, SGK1, CTSB, DUSP6, ANXA1, MPEG1"	"FOSB", "FOS", "PSAP", "VIM", "CD163", "KLF4", "FN1", "SERPINA1", "VCAN", "LYZ", "KLF6", "ENSMMUG00000058644", "ENSMMUG00000061044", "ENSMMUG00000052293", "FCN1", "HSPA5", "CD74", "CDKN1A", "GADD45B", "RTN4", "SGK1", "CTSB", "LGALS3", "ANXA2", "DUSP6", "ANXA1", "HBEGF", "MPEG1", "ENSMMUG00000056183", "ODF3B", "EIF4G2", "MSTRG.165259", "ARF4"
4	29	B2M, TPT1, PHIP", PPP1R15A, MTSS1, NFKBIA, JUN, NKTR	"ENSMMUG00000058532", "ENSMMUG00000052424", "B2M", "TUT7", "ENSMMUG00000060590", "PLAC8", "TPT1", "MSTRG.70021", "ENSMMUG00000028695", "SRRM2", "MYL12B", "AHNAK", "RPS5", "PHIP", "PPP1R15A", "PFDN6", "MTSS1", "NFKBIA", "NOP53", "ATP2B1", "JUN", "ENSMMUG00000054210", "ZFC3H1", "MSTRG.17705", "SREK1", "MSTRG.257860", "ZNFX1", "MSTRG.236576", "MSTRG.249349", "MSTRG.251327", "NDUFB10", "ENSMMUG000000…
5	21	SLK	"MSTRG.155045", "RNF213", "ENSMMUG00000049855", "ENSMMUG00000028689", "ENSMMUG00000062012", "SYNE2", "UTRN", "DDX60L", "ENSMMUG00000019021", "MSTRG.213929", "ENSMMUG00000056012", "ENSMMUG00000020716", "ENSMMUG00000028777", "ENSMMUG00000061630", "ENSMMUG00000002075", "ANKRD11", "DYNC1H1", "ENSMMUG00000065175", "ENSMMUG00000041539", "ENSMMUG00000006463", "SLK"
6	11	RIPK2, PSMB7	"TMSB10", "S100A4", "RIPK2", "RPL27", "S100A10", "PSMB7", "CSTA", "SEC61B", "MAMU.E", "ENSMMUG00000056793", "ENSMMUG00000059017"
7	10	PF4, PPBP, ZFP36	"ENSMMUG00000054038", "PF4", "ENSMMUG00000064139", "MSTRG.181325", "MAMU.A", "PPBP", "ZFP36", "MSTRG.181870", "ENSMMUG00000001210", "ENSMMUG00000050016"
8	4	ITGB2	"ITGB2", "TAF12", "CD300H", "MSTRG.95330"

## Sheet: Enrichments
Significant Enrichments Communities
community	ID	Description	BgRatio	pvalue	p.adjust	qvalue	geneID	Count
1	GO:0050729	positive regulation of inflammatory response	23/4893	4.8838e-05	0.0242737	0.0188812	S100A9/S100A8/IDO1	3
1	GO:0043207	response to external biotic stimulus	282/4893	0.000170239	0.0242737	0.0188812	ISG15/S100A9/S100A8/IFIT2/IDO1/MX1	6
1	GO:0051707	response to other organism	282/4893	0.000170239	0.0242737	0.0188812	ISG15/S100A9/S100A8/IFIT2/IDO1/MX1	6
1	GO:0009607	response to biotic stimulus	289/4893	0.000194969	0.0242737	0.0188812	ISG15/S100A9/S100A8/IFIT2/IDO1/MX1	6
1	GO:0044419	biological process involved in interspecies interaction between organisms	319/4893	0.000335438	0.0254849	0.0198234	ISG15/S100A9/S100A8/IFIT2/IDO1/MX1	6
1	GO:0043281	regulation of cysteine-type endopeptidase activity involved in apoptotic process	47/4893	0.000426221	0.0254849	0.0198234	S100A9/S100A8/IFI6	3
1	GO:0009617	response to bacterium	116/4893	0.000437902	0.0254849	0.0198234	ISG15/S100A9/S100A8/IDO1	4
1	GO:0043065	positive regulation of apoptotic process	119/4893	0.000482753	0.0254849	0.0198234	S100A9/S100A8/IFIT2/IDO1	4
1	GO:0043068	positive regulation of programmed cell death	123/4893	0.000547565	0.0254849	0.0198234	S100A9/S100A8/IFIT2/IDO1	4
1	GO:0031347	regulation of defense response	124/4893	0.000564695	0.0254849	0.0198234	ISG15/S100A9/S100A8/IDO1	4
3	GO:0048146	positive regulation of fibroblast proliferation	14/4893	1.75946e-05	0.00323154	0.00206794	FN1/CD74/CDKN1A	3
3	GO:2000106	regulation of leukocyte apoptotic process	16/4893	2.69359e-05	0.00323154	0.00206794	CD74/LGALS3/ANXA1	3
3	GO:0030335	positive regulation of cell migration	98/4893	2.70801e-05	0.00323154	0.00206794	FN1/HSPA5/CD74/LGALS3/ANXA1	5
3	GO:0009605	response to external stimulus	483/4893	3.09136e-05	0.00323154	0.00206794	FOS/VIM/LYZ/HSPA5/CD74/CDKN1A/LGALS3/ANXA1/MPEG1	9
3	GO:2000147	positive regulation of cell motility	102/4893	3.28942e-05	0.00323154	0.00206794	FN1/HSPA5/CD74/LGALS3/ANXA1	5
3	GO:0032944	regulation of mononuclear cell proliferation	51/4893	3.61705e-05	0.00323154	0.00206794	CD74/CDKN1A/LGALS3/ANXA1	4
3	GO:0050670	regulation of lymphocyte proliferation	51/4893	3.61705e-05	0.00323154	0.00206794	CD74/CDKN1A/LGALS3/ANXA1	4
3	GO:0051272	positive regulation of cellular component movement	105/4893	3.78593e-05	0.00323154	0.00206794	FN1/HSPA5/CD74/LGALS3/ANXA1	5
3	GO:0040017	positive regulation of locomotion	106/4893	3.96377e-05	0.00323154	0.00206794	FN1/HSPA5/CD74/LGALS3/ANXA1	5
3	GO:0070663	regulation of leukocyte proliferation	53/4893	4.2175e-05	0.00323154	0.00206794	CD74/CDKN1A/LGALS3/ANXA1	4
7	GO:0071222	cellular response to lipopolysaccharide	49/4893	9.82597e-05	0.00597279	0.00280373	PPBP/ZFP36	2
7	GO:0071219	cellular response to molecule of bacterial origin	52/4893	0.000110793	0.00597279	0.00280373	PPBP/ZFP36	2
7	GO:0071216	cellular response to biotic stimulus	61/4893	0.000152904	0.00597279	0.00280373	PPBP/ZFP36	2
7	GO:0032496	response to lipopolysaccharide	65/4893	0.000173793	0.00597279	0.00280373	PPBP/ZFP36	2
7	GO:0002237	response to molecule of bacterial origin	70/4893	0.000201783	0.00597279	0.00280373	PPBP/ZFP36	2
7	GO:0071396	cellular response to lipid	99/4893	0.000405321	0.00999793	0.0046932	PPBP/ZFP36	2
7	GO:0009617	response to bacterium	116/4893	0.000557307	0.0117831	0.00553116	PPBP/ZFP36	2
7	GO:0033993	response to lipid	131/4893	0.000711464	0.0131621	0.0061785	PPBP/ZFP36	2
7	GO:0006954	inflammatory response	147/4893	0.00089662	0.0147444	0.00692128	PPBP/ZFP36	2
7	GO:0071345	cellular response to cytokine stimulus	168/4893	0.0011721	0.0173471	0.008143	PPBP/ZFP36	2
7	GO:0034097	response to cytokine	186/4893	0.00143755	0.0193416	0.00907926	PPBP/ZFP36	2
