# Supplementary material for: Single-cell profiling of lncRNA expression during Ebola virus infection in rhesus macaques
Source: Nat Commun. 2023 Jun 30;14:3866. doi: 10.1038/s41467-023-39627-7 (PMC10313701; doi:10.1038/s41467-023-39627-7)
Supplement: Supplementary file 7 — Suplementary Data 4 [file 41467_2023_39627_MOESM7_ESM.xlsx]

## Sheet: Sheet 1
LncRNAs correlated with viral load in infected cells
gene_name	gene	correlation_coefficient	p-value	q-value	DE (monocytes in vivo)
MSTRG.154583	MSTRG.154583	0.135383	3.12299e-10	1.03075e-07	yes
ENSMMUG00000058644	ENSMMUG00000058644	0.130932	1.17346e-09	3.17033e-07	yes
ENSMMUG00000064224	ENSMMUG00000064224	-0.107701	5.81176e-07	6.49512e-05	yes
AC099552.4	ENSMMUG00000061887	0.0949273	1.07354e-05	0.000650046	no
MSTRG.181870	MSTRG.181870	0.0946577	1.13744e-05	0.000678752	yes
MSTRG.263609	MSTRG.263609	0.0751976	0.000493997	0.0152362	no
MSTRG.79352	MSTRG.79352	-0.0732608	0.000688763	0.0198732	no
MIR22HG	ENSMMUG00000061044	0.0714603	0.000931681	0.0247496	yes
RP5-940J5.6	MSTRG.34733	0.0709606	0.00101198	0.0260833	no
MSTRG.75121	MSTRG.75121	0.069294	0.00132836	0.0310768	no
MSTRG.220368	MSTRG.220368	0.068446	0.00152225	0.0341573	no
LINC00861	MSTRG.238227	-0.0679958	0.00163547	0.0358589	yes
MSTRG.106558	MSTRG.106558	-0.0676067	0.0017395	0.0373614	no
ENSMMUG00000056175	ENSMMUG00000056175	0.0672427	0.0018423	0.0387518	no
ENSMMUG00000058089	ENSMMUG00000058089	0.0671843	0.0018593	0.0389602	no
LINC00963	ENSMMUG00000056082	0.0655261	0.00240645	0.0471275	no
